# Supplementary material for: Fecal and oral microbiome analysis of snakes from China reveals a novel natural emerging disease reservoir
Source: Front Microbiol. 2024 Jan 11;14:1339188. doi: 10.3389/fmicb.2023.1339188 (PMC10808610; doi:10.3389/fmicb.2023.1339188)
Supplement: Supplementary file 2 [file Table_2.XLSX]

## Sheet: Sheet1
Feces		Protobothrops mucrosquamatus							Elaphe dione						Gloydius angusticeps
relative abundance	phyla	LJS-1	LJS-2	LJS-3	LJS-5	Mean	Standard deviation（SD）	samples' Number (N)	LJS-4	LJS-6	LJS-10	Mean	SD	N	LJS-7	LJS-8	LJS-9	Mean	SD	N
	Bacteroidetes	75.5098	76.3929	73.7225	25.2434	62.7172	25.0072	4	14.3023	7.55321	28.2212	16.6923	10.5392	3	53.8788	30.6848	56.2303	46.9313	14.1189	3
	Proteobacteria	7.37082	19.8223	13.6081	68.5684	27.3424	27.9501	4	81.7918	84.4882	45.6848	70.6549	21.6667	3	24.7942	39.3718	22.7197	28.9619	9.07472	3
	Firmicutes	3.18358	3.2274	10.339	5.83045	5.6451	3.36508	4	2.83332	5.68051	20.4674	9.66042	9.46679	3	2.6781	2.61665	19.3295	8.20808	9.63149	3
	Fusobacteria	13.5295	0.0137763	2.03677	0.00971159	3.89743	6.49193	4	0.0280526	0.0332052	0.103035	0.0547644	0.0418832	3	12.4334	13.0287	0.109194	8.52378	7.29332	3
	Actinobacteria	0.228354	0.434663	0.0752631	0.152223	0.222626	0.154558	4	0.874259	1.10336	4.76572	2.24778	2.18361	3	4.92993	5.79339	1.19625	3.97319	2.44334	3
	Synergistetes	0.000616108	0.00174244	0.00548954	0.00589677	0.00343622	0.00265156	4	0.00732067	0.00752264	0.0173985	0.0107473	0.00576102	3	0.00895408	7.8575	0.0134715	2.62664	4.53006	3
	Spirochaetes	0.0179216	0.00671939	0.0193691	0.00884205	0.0132131	0.0063598	4	0.01171	0.997964	0.0536718	0.354449	0.557696	3	0.105738	0.157098	0.0267451	0.0965268	0.0656626	3
	Bacteria_norank	0.041798	0.0403646	0.126883	0.105029	0.0785186	0.0441438	4	0.0824465	0.0811409	0.331483	0.165023	0.14416	3	0.133946	0.100213	0.265158	0.166439	0.0871411	3
	Deinococcus-Thermus	0	5.67e-05	8e-05	0.00200985	0.000536637	0.000982715	4	0	0.000427457	0.0168755	0.00576765	0.00962204	3	0.254683	0.0213853	0.00016876	0.0920791	0.141218	3
	Armatimonadetes	1.94e-05	0.000134606	2.02e-05	0.00112355	0.000324438	0.000535481	4	0.000767632	0.000398854	0.000484162	0.000550216	0.000193059	3	0.28757	0.000137932	0.000272364	0.0959935	0.16591	3
	genera	LJS-1	LJS-2	LJS-3	LJS-5	Mean	SD	N	LJS-4	LJS-6	LJS-10	Mean	SD	N	LJS-7	LJS-8	LJS-9	Mean	SD	N
	Bacteroides	68.1836	73.2029	68.8592	19.8832	57.5322	25.1977	4	12.0754	5.35582	20.293	12.5747	7.48112	3	12.2843	7.51759	46.9427	22.2482	21.5184	3
	Salmonella	0.221809	0.940154	0.110102	1.04774	0.579951	0.482216	4	43.6155	47.3729	2.22896	31.0725	25.0498	3	1.22411	0.598111	2.88951	1.57058	1.18434	3
	Citrobacter	0.0969047	0.368603	0.214203	14.3499	3.75741	7.06255	4	6.84606	6.53975	6.99918	6.795	0.233933	3	0.663428	0.111819	4.29362	1.68962	2.27193	3
	Fusobacterium	1.65903	0.0104924	2.01288	0.00784355	0.922562	1.06454	4	0.0237301	0.0217067	0.0837001	0.0430456	0.0352223	3	12.2429	12.87	0.092812	8.40191	7.20272	3
	Bacteroidales_norank	0.102124	0.0977884	0.160295	0.0680654	0.107068	0.0385781	4	0.0388276	0.0361051	0.145117	0.0733499	0.062167	3	17.8595	6.04744	0.248549	8.05182	8.97493	3
	Campylobacter	0.00657017	0.00707176	0.000580609	0.00105749	0.00382001	0.00347671	4	0.0256032	0.00273035	15.825	5.28443	9.12838	3	1.8322	3.0551	0.753576	1.88029	1.15152	3
	Shewanella	0.00148	0.00128887	0.000713571	18.638	4.66037	9.31843	4	0.00675776	0.00142535	0.0132817	0.00715495	0.00593817	3	0.00378371	0.00122649	0.00650781	0.00383933	0.0026411	3
	Stenotrophomonas	0.0110788	0.00942992	0.011306	0.584744	0.15414	0.287071	4	0.313759	13.5818	1.726	5.20719	7.28693	3	0.0774461	0.991558	0.00430883	0.357771	0.550093	3
	Pseudomonas	0.0132921	0.0620497	0.0187133	7.47362	1.89192	3.7212	4	0.917547	0.274817	0.307479	0.499948	0.36202	3	0.202983	5.27995	0.0910418	1.85799	2.96403	3
	Bordetella	0.0171246	0.24169	0.070142	13.5419	3.46772	6.71681	4	0.127618	0.000334422	0.322112	0.150022	0.162055	3	0.149356	0.107271	0.0353243	0.0973172	0.0576639	3
	Morganella	1.36157	4.9531	0.785025	0.282289	1.8455	2.11815	4	0.123764	3.51391	0.974471	1.53738	1.76378	3	0.0482213	1.33515	1.18525	0.856207	0.703738	3
	Porphyromonas	0.0181188	0.0173695	0.0586009	0.0148986	0.0272469	0.0209479	4	0.00183997	0.00558253	0.0582368	0.0218864	0.0315359	3	10.0127	3.89417	0.127271	4.67806	4.98913	3
	Achromobacter	0.0172389	0.0688051	0.0138577	1.32293	0.355708	0.645304	4	7.43407	0.0106091	0.0924584	2.51238	4.26251	3	2.6713	1.32197	0.903442	1.63224	0.923867	3
	Aeromonas	0.00635669	0.99425	6.17521	0.0375153	1.80333	2.95043	4	0.0325533	0.0117435	1.58609	0.543462	0.903002	3	0.0288604	0.0139762	4.0814	1.37475	2.34404	3
	Clostridium	0.41166	0.48577	1.40882	0.78766	0.773477	0.453705	4	0.559304	1.00871	3.51158	1.6932	1.59071	3	0.153425	0.252107	4.10641	1.50398	2.25431	3
	Klebsiella	0.45417	1.51675	0.302807	0.285562	0.639823	0.589507	4	6.65993	1.278	0.504401	2.81411	3.35296	3	0.225812	0.260717	1.1469	0.544478	0.522008	3
	Providencia	0.633815	2.84157	3.75861	1.03883	2.06821	1.48016	4	0.147961	0.0780774	1.14826	0.458098	0.598714	3	0.0355972	1.52094	0.580106	0.712215	0.751433	3
	Cetobacterium	11.7362	0.000594915	0.00819275	0.000919285	2.93647	5.86647	4	9.31e-05	0.00405124	1.62e-05	0.00138685	0.00230775	3	0.0088985	0.0101339	0.000229632	0.00642068	0.00539707	3
	Alcaligenes	1.00345	1.53066	0.011067	0.0147577	0.639983	0.755393	4	0.00736233	0.00291307	1.13575	0.382009	0.652763	3	0.0182072	7.25409	0.00405772	2.42545	4.18173	3
	Parabacteroides	1.4452	1.03456	1.10742	0.676657	1.06596	0.315218	4	1.58745	0.549065	0.817121	0.984544	0.539057	3	0.437516	0.319174	2.30461	1.02043	1.1137	3
	Bradyrhizobium	0.0330951	0.00137908	0.000344628	0.0249269	0.0149364	0.0165959	4	0.00150553	0.000407211	2.96164	0.987851	1.70935	3	4.83815	1.33358	0.38585	2.18586	2.34532	3
	Hungatella	0.04104	0.306219	2.50646	3.12183	1.49389	1.54885	4	0.0620362	0.51172	0.57635	0.383369	0.280152	3	0.0320696	0.0195673	1.10205	0.384562	0.621394	3
	Delftia	0.0019875	0.00757857	0.0116746	0.0487823	0.0175057	0.0212257	4	0.0118475	7.62736	0.0170486	2.55209	4.39532	3	0.024757	0.0556421	0.00806574	0.0294883	0.0241385	3
	Hydrobacter	0.0193273	0	0	1.63e-05	0.0048359	0.00966095	4	2.24e-05	0.000414539	1.85718	0.619205	1.07212	3	4.59343	0.582188	0.283656	1.81976	2.4067	3
	Lachnoclostridium	0.104474	0.542619	0.801579	0.371002	0.454919	0.293097	4	0.110795	1.58461	1.34964	1.01501	0.791841	3	0.0479529	0.058512	2.00665	0.704372	1.12782	3
	Paracoccus	0.0116321	0.00290507	0.00383719	3.56815	0.896631	1.78102	4	6.45e-05	0.00104513	0.0588618	0.0199905	0.0336671	3	0.309961	2.5184	0.00206763	0.943475	1.37258	3
	Faecalicatena	0.00893165	0.0193146	0.469301	0.0100799	0.126907	0.22831	4	0.739659	0.139198	2.60056	1.1598	1.28334	3	0.0140137	0.000669757	1.91506	0.643249	1.10144	3
	Porphyromonadaceae_norank	0.0841938	0.133886	0.226369	0.413067	0.214379	0.144969	4	0.144523	0.0230811	0.0683401	0.0786479	0.0613734	3	0.522483	4.04033	0.15371	1.57218	2.14543	3
	Odoribacter	3.12225	0.274113	0.181148	0.0621797	0.909923	1.47743	4	0.00632167	0.996802	0.155068	0.386064	0.534118	3	0.129523	0.159822	0.232611	0.173985	0.0529832	3
	Escherichia	0.0354981	0.262688	0.30349	0.716282	0.32949	0.283536	4	1.30684	0.351738	0.977312	0.87863	0.485137	3	0.260901	0.118929	0.554839	0.311556	0.222326	3
Oral cavity		Protobothrops mucrosquamatus							Elaphe dione						Gloydius angusticeps
relative abundance	phyla	LJS-1	LJS-2	LJS-3	LJS-5	Mean	SD	N	LJS-4	LJS-10	LJS-6	Mean	SD	N	LJS-7	LJS-8	LJS-9	Mean	SD	N
	Proteobacteria	46.5332	52.5639	86.7818	65.4914	62.8426	17.8115	4	74.4523	50.2031	40.8206	55.1587	17.3548	3	62.4814	33.4103	73.0565	56.3161	20.5296	3
	Bacteroidetes	10.7187	8.00885	4.26424	11.1288	8.53015	3.16295	4	22.0295	19.1051	0.531585	13.8887	11.6597	3	26.9556	28.3283	7.66117	20.9817	11.5563	3
	Actinobacteria	35.9911	34.1767	8.00861	2.932	20.2771	17.2385	4	0.592462	20.8967	1.09326	7.52748	11.5808	3	9.7008	7.16665	13.6992	10.1889	3.29349	3
	Firmicutes	4.28245	3.32005	0.661418	17.3707	6.40865	7.46675	4	0.15809	0.742532	51.7218	17.5408	29.6031	3	0.0904801	2.1359	0.2249	0.817094	1.1441	3
	Tenericutes	0	0	0	0	0	0	4	0	0.108934	0.139375	0.0827698	0.0732789	3	0.0901625	26.2871	1.49132	9.28952	14.737	3
	Chlamydiae	1.12031	0.444674	0	1.18028	0.686315	0.566206	4	1.02422	0.482844	3.98913	1.83207	1.88758	3	0.167805	1.1352	1.05693	0.786645	0.537358	3
	Bacteria_norank	0.612726	0.339034	0.104584	1.60245	0.6647	0.658755	4	0.310095	2.57009	1.18453	1.3549	1.13959	3	0.113211	0.506649	0.237806	0.285889	0.201078	3
	Fusobacteria	0.00321725	0	0.00279297	0	0.00150256	0.00174363	4	0	5.58619	0.146341	1.91084	3.18378	3	0.0398807	0.166023	0.0166503	0.0741847	0.080378	3
	Candidatus Marinimicrobia	0.573344	0.569552	0.0013894	0	0.286071	0.329529	4	1.31705	0.0282802	0	0.448443	0.752368	3	0.00618145	0.00941594	0.00222201	0.0059398	0.00360304	3
	Verrucomicrobia	0.000491872	0.00317547	0.00381001	0	0.00186934	0.00190298	4	0.0117982	0.0331418	0.0184325	0.0211242	0.0109234	3	0.109098	0.0275219	1.35497	0.497197	0.743973	3
	genera	LJS-1	LJS-2	LJS-3	LJS-5	Mean	SD	N	LJS-4	LJS-10	LJS-6	Mean	SD	N	LJS-7	LJS-8	LJS-9	Mean	SD	N
	Bradyrhizobium	1.48845	6.66578	6.05162	0.953377	3.78981	2.98488	4	0.0273061	25.1452	0.103826	8.42545	14.4798	3	34.2319	18.4455	18.5836	23.7537	9.07465	3
	Mycobacteroides	29.7022	17.7755	0.0110822	2.35321	12.4605	13.9364	4	0.145042	0.19503	0.581612	0.307228	0.238935	3	0.253316	0.174906	0.211003	0.213075	0.039246	3
	Hydrobacter	0.817423	3.11778	2.85403	0.100023	1.72231	1.49206	4	0.000984235	12.4511	0.0188806	4.15699	7.18293	3	18.1094	8.21975	4.28059	10.2033	7.12459	3
	Mesorhizobium	3.09918	11.9674	13.2778	0.157801	7.12554	6.48215	4	0.0858525	2.4936	0.0383972	0.872617	1.40401	3	3.21671	1.62037	2.27379	2.37029	0.802531	3
	Stenotrophomonas	0.0271673	0.0309599	0.209886	16.5669	4.20874	8.23925	4	7.29552	0.298119	1.51214	3.03526	3.73909	3	2.0992	0.0495261	2.93933	1.69602	1.48649	3
	Labrys	2.8321	14.3183	13.2546	0.0201912	7.60628	7.24099	4	0.0142781	0.10101	0.00697555	0.0407546	0.0523105	3	0.153265	0.0973462	0.10342	0.11801	0.0306819	3
	Luteibacter	0.00125907	0.00180475	30.4342	0.0467561	7.621	15.2088	4	0.0190087	0.00497565	0.00887201	0.0109521	0.00724408	3	0.00925871	0.00846898	0.0598068	0.0258448	0.0294146	3
	Citrobacter	0.0479672	0.00797693	0.0738845	0.6535	0.195832	0.306314	4	0.852721	0.0970762	24.04	8.32994	13.6106	3	0.107059	0.0242898	0.0088644	0.0467376	0.0528058	3
	Mycolicibacterium	0.0962745	0.0639509	0.0438497	0.167041	0.0927791	0.0540131	4	0.0157098	5.29173	0.0339136	1.78045	3.04087	3	8.03869	5.71432	5.31935	6.35745	1.46933	3
	Mycoplasma	0	0	0	0	0	0	4	0	0.106558	0.139375	0.0819778	0.0728664	3	0.0892499	22.5798	1.28851	7.98587	12.653	3
	Pseudomonas	0.311967	0.676642	0.341791	16.0613	4.34792	7.81066	4	3.05651	0.095777	1.09983	1.41737	1.50569	3	0.416214	0.0762949	1.83466	0.775724	0.932684	3
	Pseudonocardia	2.47042	13.1155	7.0454	0.114039	5.68634	5.72806	4	0.00306212	0.0841878	0.0142712	0.0338404	0.0439609	3	0.0241035	0.0210194	0.0822666	0.0424631	0.0345052	3
	Sphingobacterium	0.581309	0.00456182	0.124176	0.117082	0.206782	0.255626	4	20.0922	0.20508	0.0143695	6.77053	11.5373	3	0.334177	0.327136	0.361598	0.340971	0.018208	3
	Escherichia	2.54249	2.33883	0.0305413	15.0346	4.98661	6.79483	4	0.0486717	0.0330277	0.933909	0.338536	0.515667	3	0.0473129	0.01531	0.0335856	0.0320695	0.0160552	3
	Lysobacter	0.00365587	0.00290363	0.089676	0.0846071	0.0452106	0.0484628	4	18.8947	0.0184976	0.0125614	6.30857	10.8999	3	0.0626096	0.0156704	0.290478	0.122919	0.146996	3
	Salmonella	0.0539401	0.0462116	0.0644728	9.6038	2.44211	4.77447	4	0.129355	0.0947598	9.23952	3.15454	5.26977	3	0.0402404	0.0246563	0.0824843	0.049127	0.0299207	3
	Staphylococcus	2.8433	1.79495	0.000874116	10.5771	3.80406	4.66542	4	0.133801	0.271379	1.03322	0.479467	0.484474	3	0.0390909	0.200256	0.0203777	0.086575	0.0988947	3
	Rhodoplanes	0.0309835	0.0924802	0.0811722	0.0739666	0.0696506	0.0268807	4	0.00484776	4.44371	0.00772485	1.48543	2.56195	3	5.45177	2.88151	3.83066	4.05465	1.29969	3
	Vibrionimonas	0.252545	0.86965	0.86687	0.00936307	0.499607	0.437109	4	0	3.8594	0.00273363	1.28738	2.22743	3	5.61109	2.56258	1.27777	3.15048	2.22567	3
	Methylovirgula	0.0225664	0.0801735	0.0846376	0.152802	0.085045	0.053287	4	0.00423832	3.98416	0.011367	1.33326	2.29576	3	5.26198	2.65265	2.82073	3.57845	1.4604	3
	Comamonas	0.0558868	0.0562771	0.0497349	0.105532	0.0668576	0.0259563	4	10.3751	0.0455597	0.0260325	3.48222	5.96939	3	0.0624431	0.0380977	2.83446	0.978333	1.6075	3
	Alcaligenes	6.24478	0.00731655	0.132629	0.0409983	1.60643	3.09269	4	0.0817633	0.846332	0.41756	0.448552	0.383225	3	0.926348	0.0326227	3.80774	1.5889	1.97284	3
	Erysipelotrichaceae_norank	0.00351788	0	0.13623	0.299321	0.109767	0.141385	4	0	0.00071755	11.925	3.97526	6.88472	3	0	0.0355765	0.00296776	0.0128481	0.0197392	3
	Gammaproteobacteria_norank	10.047	1.55315	0.0360474	0.209787	2.96149	4.77205	4	0.0492135	0.031036	0.153093	0.0777807	0.0658523	3	0.0384074	0.0979232	0.0491989	0.0618432	0.0317087	3
	Riemerella	0.0499582	0.052131	0	10.2196	2.58043	5.09286	4	0.0220773	0.00161708	0.128955	0.050883	0.0683815	3	0.000827818	0.150191	0.00113738	0.0507186	0.0861455	3
	Chlamydia	1.12031	0.444674	0	1.18028	0.686315	0.566206	4	1.02422	0.482844	3.98913	1.83207	1.88758	3	0.167805	1.1352	1.05693	0.786645	0.537358	3
	Alcaligenaceae_norank	10.0561	0.000906479	0.0012168	0	2.51455	5.02768	4	0.0305762	0.00230903	0.000926144	0.0112704	0.0167335	3	0.00026359	0	0.0373952	0.0125529	0.0215144	3
	Ochrobactrum	0.0720487	0.109097	0.124279	0.229632	0.133764	0.067572	4	8.41577	0.0321274	0.0570573	2.83498	4.83312	3	0.0552961	0.0179965	0.871663	0.314985	0.482458	3
	Shinella	0.109142	0.2973	0.288665	0.427022	0.280532	0.130615	4	0.646285	0.182292	0.0694375	0.299338	0.305717	3	0.319903	0.0595903	5.75407	2.04452	3.2152	3
	Erysipelatoclostridium	0	0	0.0966241	0.399302	0.123981	0.189114	4	0	0.00058393	7.1008	2.36713	4.09948	3	0	0.0116028	0.00104895	0.00421724	0.00641753	3
